# Supplementary material for: Enhanced Electrocatalytic Water Oxidation of Ultrathin Porous Co3O4 Nanosheets by Physically Mixing with Au Nanoparticles
Source: Nanomaterials (Basel). 2022 Dec 11;12(24):4419. doi: 10.3390/nano12244419 (PMC9785958; doi:10.3390/nano12244419)
Supplement: Supplementary file 1 [file nanomaterials-12-04419-s001.zip]

Archive with 1 entries (1 files):
- nanomaterials-2039993-supplementary.pdf
